# Supplementary material for: Real-World Safety of Concurrent Measles–Mumps–Rubella and Varicella Vaccination in Korean Infants: A Multicenter Self-Controlled Case Series Study
Source: Vaccines (Basel). 2026 Jun 24;14(7):553. doi: 10.3390/vaccines14070553 (PMC13418243; doi:10.3390/vaccines14070553)
Supplement: Supplementary file 1 [file vaccines-14-00553-s001.zip]

Archive with 1 entries (1 files):
- vaccines-4355954-supplementary.pdf
